# Supplementary material for: The Aortic Prosthesis and Aortic Valve Bioprosthesis Trombosis as a Late Complication in Patients after the Bentall Procedure Followed by a Valve-in-Valve Transcatheter Aortic Valve Implantation
Source: Diagnostics (Basel). 2024 Sep 19;14(18):2070. doi: 10.3390/diagnostics14182070 (PMC11431767; doi:10.3390/diagnostics14182070)
Supplement: Supplementary file 1 [file diagnostics-14-02070-s001.zip]

Archive with 1 entries (1 files):
- diagnostics-3207541-supplementary.mp4
